# Supplementary material for: Comparative Evaluation of [68Ga]Ga-Fibroblast Activation Protein Inhibitor vs. [18F]FDG as a Novel Radiotracer for Biology-Guided Image Radiotherapy
Source: Cancers (Basel). 2025 Nov 13;17(22):3648. doi: 10.3390/cancers17223648 (PMC12651341; doi:10.3390/cancers17223648)
Supplement: Supplementary file 1 [file cancers-17-03648-s001.zip]

Archive with 1 entries (1 files):
- cancers-3882463-supplementary.pdf
